# Supplementary material for: Quantification of Antimicrobial Use on Commercial Broiler Farms in Pakistan
Source: Animals (Basel). 2024 Dec 4;14(23):3510. doi: 10.3390/ani14233510 (PMC11640401; doi:10.3390/ani14233510)
Supplement: Supplementary file 1 [file animals-14-03510-s001.zip]

Archive with 1 entries (1 files):
- animals-3306641-supplementary.pdf
